# Supplementary material for: A B cell screen against endogenous retroviruses identifies glycan-reactive IgM that recognize a broad array of enveloped viruses
Source: Sci Immunol. Author manuscript; Available in PMC 2025 Apr 2. (PMC11962862; doi:10.1126/sciimmunol.add6608)
Supplement: Raw data file [file NIHMS2066005-supplement-Raw_data_file.xlsx]

## Sheet: Figure_1B
	AID-/-sIgM-/-	AID-/-sIgM-/-	AID-/-sIgM-/-	AID-/-sIgM-/-	AID-/-sIgM-/-	AID-/-sIgM-/-	AID-/-sIgM-/-	AID-/-sIgM-/-	AID-/-sIgM-/-	AID-/-sIgM-/-	AID-/-sIgM-/-	AID-/-sIgM-/-	AID-/-sIgM-/-	AID-/-sIgM-/-	AID-/-sIgM-/-	AID-/-sIgM-/-	AID-/-sIgM-/-	AID-/-sIgM-/-	AID-/-sIgM-/-	AID-/-sIgM-/-	AID-/-sIgM-/-	AID-/-sIgM-/-	AID-/-sIgM-/-	AID-/-sIgM-/-	AID-/-sIgM-/-	AID-/-sIgM-/-	AID-/-sIgM-/-	AID-/-sIgM-/-	AID-/-sIgM-/-	AID-/-sIgM-/-	AID-/-sIgM-/-	AID-/-sIgM-/-	AID-/-sIgM-/-	AID-/-sIgM-/-	AID-/-sIgM-/-	AID-/-sIgM-/-	AID-/-sIgM-/-	AID-/-sIgM-/-	AID-/-sIgM-/-	sIgM-/-	sIgM-/-	sIgM-/-	sIgM-/-	sIgM-/-	sIgM-/-	sIgM-/-	sIgM-/-	sIgM-/-	sIgM-/-
eMLV spliced	0.0139303	0.0001112	0.0765186	0.334374	3.85745e-05	1.2353e-05	0.00012	0.000378823	0.000847711	0.00159709	0.0992533	0.0385683	0.000231379	0.0109021	0.347935	0.00749498	5.79122																							0.000465068	0.00153405	0.00221154	0.000220977	7.39148e-06	3.41497e-06	6.00883e-05	3.83198e-06	2.14461e-06	2.96539e-05
Ordinary one-way ANOVA_multiple comparisons
Number of families	1
Number of comparisons per family	5
Alpha	0.05
Dunnett's multiple comparisons test	Mean Diff.	95.00% CI of diff.	Below threshold?	Summary	Adjusted P Value	C-?
WT vs. AID-/-sIgM-/-	-0.3954	-0.8894 to 0.09865	No	ns	0.1675	A	AID-/-sIgM-/-
WT vs. sIgM-/-	-0.0002476	-0.5362 to 0.5357	No	ns	>0.9999	B	sIgM-/-
WT vs. C3-/-	9.036e-05	-0.9480 to 0.9482	No	ns	>0.9999	D	C3-/-
WT vs. AID-/-	6.12e-06	-0.5126 to 0.5126	No	ns	>0.9999	E	AID-/-
WT vs. AID-/-C3-/-	-0.0617	-0.5124 to 0.3890	No	ns	0.9971	F	AID-/-C3-/-
Test details	Mean 1	Mean 2	Mean Diff.	SE of diff.	n1	n2	q	DF
WT vs. AID-/-sIgM-/-	0.0001251	0.3955	-0.3954	0.1906	23	17	2.074	89
WT vs. sIgM-/-	0.0001251	0.0003727	-0.0002476	0.2068	23	13	0.001197	89
WT vs. C3-/-	0.0001251	3.47e-05	9.036e-05	0.3659	23	3	0.000247	89
WT vs. AID-/-	0.0001251	0.0001189	6.12e-06	0.1978	23	15	3.094e-05	89
WT vs. AID-/-C3-/-	0.0001251	0.06183	-0.0617	0.1739	23	24	0.3548	89
[truncated: 185 more columns]

## Sheet: Figure_1C
Left Panel	WT	WT	WT	WT	WT	WT	WT	WT	WT	WT	WT	WT	WT	WT	Rag1-/- MD4	Rag1-/- MD4	Rag1-/- MD4	Rag1-/- MD4	Rag1-/- MD4	Rag1-/- MD4	Rag1-/- MD4	Rag1-/- MD4	Rag1-/- MD4	Rag1-/- MD4	Rag1-/- MD4	Rag1-/- MD4	Rag1-/- MD4	Rag1-/- MD4
IgM	0.28065	0.30725	0.2119	0.42095	0.50805	0.18145	0.33475	0.2802	0.45515	0.4477	0.71775				0.1682	0.15515	0.035	0.0323	0.0809	0.06915	0.0885	0.09575
IgG	0.1983	0.19715	0.27425	0.17645	0.23305	0.1396	0.2773	0.12955	0.08825	0.0964	0.1061				0.09795	0.0833	0.0633	0.07005	0.05225	0.0523	0.0708	0.034
2way ANOVA_multiple comparisons
Compare each cell mean with the other cell mean in that row
Number of families	1
Number of comparisons per family	2
Alpha	0.05
≈†√≠d√°k's multiple comparisons test	Predicted (LS) mean diff.	95.00% CI of diff.	Below threshold?	Summary	Adjusted P Value
WT - Rag1-/- MD4
IgM	0.2863	0.1835 to 0.3890	Yes	****	<0.0001
IgG	0.1087	0.005994 to 0.2115	Yes	*	0.0365
Test details	Predicted (LS) mean 1	Predicted (LS) mean 2	Predicted (LS) mean diff.	SE of diff.	N1	N2	t	DF
WT - Rag1-/- MD4
IgM	0.3769	0.09062	0.2863	0.04391	11	8	6.519	34
IgG	0.1742	0.06549	0.1087	0.04391	11	8	2.476	34
Middle Panel	WT	WT	WT	WT	WT	WT	WT	WT	WT	WT	WT	WT	WT	WT	Rag1-/- MD4	Rag1-/- MD4	Rag1-/- MD4	Rag1-/- MD4	Rag1-/- MD4	Rag1-/- MD4	Rag1-/- MD4	Rag1-/- MD4	Rag1-/- MD4	Rag1-/- MD4	Rag1-/- MD4	Rag1-/- MD4	Rag1-/- MD4	Rag1-/- MD4
IgM	0.1415	0.1666	0.13225	0.1504	0.28215	0.6929	0.22205	0.2584	0.30885	0.6314	0.33	0.35555			0.09815	0.05855	0.0351	0.0395	0.05855	0.0351	0.0395
IgG	0.26465	0.3246	0.3414	0.2456	0.2636	0.22905	0.2193	0.2248	0.22985	0.2253	0.4213	0.36265			0.1369	0.14855	0.1196	0.18885	0.03795	0.0386	0.0287
2way ANOVA_multiple comparisons
Compare each cell mean with the other cell mean in that row
Number of families	1
Number of comparisons per family	2
Alpha	0.05
≈†√≠d√°k's multiple comparisons test	Predicted (LS) mean diff.	95.00% CI of diff.	Below threshold?	Summary	Adjusted P Value
WT - Rag1-/- MD4
IgM	0.2539	0.1265 to 0.3814	Yes	****	<0.0001
IgG	0.1795	0.05199 to 0.3069	Yes	**	0.0046
Test details	Predicted (LS) mean 1	Predicted (LS) mean 2	Predicted (LS) mean diff.	SE of diff.	N1	N2	t	DF
WT - Rag1-/- MD4
IgM	0.306	0.05206	0.2539	0.05449	12	7	4.661	34
IgG	0.2793	0.09988	0.1795	0.05449	12	7	3.294	34
Right Panel	Rag1-/- MD4	Rag1-/- MD4	Rag1-/- MD4	Rag1-/- MD4	WT	WT	WT	WT
IgM	0.03395	0.04775	0.0607		0.4136	0.4084	0.3335	0.4834
IgG	0.0694	0.0611	0.04815		0.4362	0.4106	0.3259	0.4788
2way ANOVA_multiple comparisons
Compare each cell mean with the other cell mean in that row
Number of families	1
Number of comparisons per family	2
Alpha	0.05
≈†√≠d√°k's multiple comparisons test	Predicted (LS) mean diff.	95.00% CI of diff.	Below threshold?	Summary	Adjusted P Value
Rag1-/- MD4 - WT
IgM	-0.3622	-0.4611 to -0.2633	Yes	****	<0.0001
IgG	-0.3533	-0.4522 to -0.2544	Yes	****	<0.0001
Test details	Predicted (LS) mean 1	Predicted (LS) mean 2	Predicted (LS) mean diff.	SE of diff.	N1	N2	t	DF
Rag1-/- MD4 - WT
IgM	0.04747	0.4097	-0.3622	0.03765	3	4	9.62	10
IgG	0.05955	0.4129	-0.3533	0.03765	3	4	9.383	10

## Sheet: Figure_2C
	Negative control	Negative control	Negative control	ERV+	ERV+	ERV+
a-Env Ab	0.04265	0.03405	0.04025	0.0767	0.0664	0.0595
Paired t test
Table Analyzed	ERV sorted cell test
Column B	ERV+
vs.	vs.
Column A	Negative control
Paired t test
P value	0.026
P value summary	*
Significantly different (P < 0.05)?	Yes
One- or two-tailed P value?	Two-tailed
t, df	t=6.086, df=2
Number of pairs	3
How big is the difference?
Mean of differences (B - A)	0.02852
SD of differences	0.008116
SEM of differences	0.004686
95% confidence interval	0.008356 to 0.04868
R squared (partial eta squared)	0.9488
How effective was the pairing?
Correlation coefficient (r)	0.3791
P value (one tailed)	0.3762
P value summary	ns
Was the pairing significantly effective?	No

## Sheet: Figure_3A
unpaired t test
Compare each cell mean with the other cell mean in that row
Number of families	1
Number of comparisons per family	100
Alpha	0.05
Uncorrected Fisher's LSD	Mean Diff.	95.00% CI of diff.	Significant?	Summary	Individual P Value
Total - ERV
IGHV1-4	0.000610052	-0.008073512044 to 0.009293615647	No	ns	0.889959
IGHV1-5	-0.00124858	-0.009932143244 to 0.007434984447	No	ns	0.777062
IGHV1-7	-0.00210311	-0.01078666983 to 0.006580457866	No	ns	0.63347
IGHV1-9	0.00420166	-0.004481906339 to 0.01288522135	No	ns	0.341171
IGHV1-11	-0.000868708	-0.009552271699 to 0.007814855993	No	ns	0.843817
IGHV1-12	-0.000204004	-0.008887568321 to 0.008479559371	No	ns	0.963097
IGHV1-15	-0.0031704	-0.01185396664 to 0.005513161051	No	ns	0.472398
IGHV1-18	0.00279961	-0.005883951293 to 0.01148317640	No	ns	0.525668
IGHV1-19	-0.00539821	-0.01408176965 to 0.003285358038	No	ns	0.221699
IGHV1-20	-0.000526012	-0.009209575747 to 0.008157551945	No	ns	0.90504
IGHV1-22	-0.000711971	-0.009395534627 to 0.007971593064	No	ns	0.871723
IGHV1-23	0.000582637	-0.008100926441 to 0.009266201251	No	ns	0.894874
IGHV1-26	-0.00628203	-0.01496559153 to 0.002401536160	No	ns	0.15527
IGHV1-31	0.000264237	-0.008419326581 to 0.008947801110	No	ns	0.952212
IGHV1-34	-0.000721396	-0.009404959779 to 0.007962167912	No	ns	0.87004
IGHV1-36	-0.0020991	-0.01078266253 to 0.006584465160	No	ns	0.634117
IGHV1-37	-0.000608185	-0.009291748448 to 0.008075379244	No	ns	0.890293
IGHV1-39	-0.00352952	-0.01221308417 to 0.005154043526	No	ns	0.423795
IGHV1-42	-0.00138728	-0.01007084515 to 0.007296282546	No	ns	0.753068
IGHV1-43	0.000391963	-0.008291601021 to 0.009075526671	No	ns	0.929164
IGHV1-47	-0.00117785	-0.009861416290 to 0.007505711402	No	ns	0.789382
IGHV1-49	0.000298394	-0.008385169367 to 0.008981958325	No	ns	0.946044
IGHV1-50	0.000206214	-0.008477350345 to 0.008889777347	No	ns	0.962697
IGHV1-52	0.00208221	-0.006601349891 to 0.01076577780	No	ns	0.636845
IGHV1-53	-0.0137495	-0.02243306700 to -0.005065939304	Yes	**	0.00206047
IGHV1-54	0.000664204	-0.008019359593 to 0.009347768099	No	ns	0.880262
IGHV1-55	-0.00694039	-0.01562395235 to 0.001743175339	No	ns	0.116595
IGHV1-56	-0.000427654	-0.009111218127 to 0.008255909565	No	ns	0.922734
IGHV1-58	-0.00159002	-0.01027358781 to 0.007093539881	No	ns	0.718429
IGHV1-59	-0.000964806	-0.009648369724 to 0.007718757968	No	ns	0.826802
IGHV1-61	0.000338445	-0.008345118365 to 0.009022009327	No	ns	0.938815
IGHV1-62-2	-0.0010907	-0.009774267764 to 0.007592859928	No	ns	0.804635
IGHV1-63	0.000807283	-0.007876281197 to 0.009490846495	No	ns	0.854732
IGHV1-64	-0.00795562	-0.01663918572 to 0.0007279419766	No	ns	0.072329
IGHV1-66	-0.000885645	-0.009569208878 to 0.007797918813	No	ns	0.840813
IGHV1-69	-0.00106724	-0.009750801690 to 0.007616326002	No	ns	0.808755
IGHV1-71	-0.000987354	-0.009670917836 to 0.007696209856	No	ns	0.822821
IGHV1-72	-0.000594536	-0.009278100198 to 0.008089027494	No	ns	0.89274
IGHV1-74	-0.000294641	-0.008978204633 to 0.008388923059	No	ns	0.946722
IGHV1-75	-0.000194779	-0.008878342490 to 0.008488785202	No	ns	0.964764
IGHV1-76	-0.000928918	-0.009612481758 to 0.007754645933	No	ns	0.833147
IGHV1-77	0.000533547	-0.008150017188 to 0.009217110504	No	ns	0.903686
IGHV1-78	-3.47e-05	-0.008718237133 to 0.008648890558	No	ns	0.993726
IGHV1-80	0.00214337	-0.006540191060 to 0.01082693663	No	ns	0.626986
IGHV1-81	0.000914935	-0.007768628349 to 0.009598499343	No	ns	0.835622
IGHV1-82	-0.00262256	-0.01130612202 to 0.006061005669	No	ns	0.552156
IGHV1-84	-0.000552544	-0.009236107957 to 0.008131019735	No	ns	0.900275
IGHV1-85	-0.000852014	-0.009535577696 to 0.007831549996	No	ns	0.846781
IGHV2-2	-0.000345515	-0.009029079321 to 0.008338048370	No	ns	0.93754
IGHV2-3	-0.00388773	-0.01257129865 to 0.004795829038	No	ns	0.378382
IGHV2-4	-0.000604284	-0.009287847883 to 0.008079279809	No	ns	0.890993
IGHV2-5	-0.0017324	-0.01041596405 to 0.006951163643	No	ns	0.694443
IGHV2-6	0.00086479	-0.007818773506 to 0.009548354185	No	ns	0.844512
IGHV2-6-8	0.00106143	-0.007622138088 to 0.009744989604	No	ns	0.809777
IGHV2-7	0.000462457	-0.008221106819 to 0.009146020873	No	ns	0.916468
IGHV2-9	0.000790379	-0.007893185222 to 0.009473942470	No	ns	0.857741
IGHV2-9-1	0.000638045	-0.008045519167 to 0.009321608524	No	ns	0.884944
IGHV3-1	0.00095134	-0.007732224310 to 0.009634903381	No	ns	0.829182
IGHV3-4	-0.00107978	-0.009763341525 to 0.007603786167	No	ns	0.806553
IGHV3-5	0.000426766	-0.008256798274 to 0.009110329417	No	ns	0.922894
IGHV3-6	-0.0179908	-0.02667433874 to -0.009307211048	Yes	****	6.36487e-05
IGHV4-1	-0.00324069	-0.01192425391 to 0.005442873784	No	ns	0.462649
IGHV5-2	-0.00198235	-0.01066591331 to 0.006701214380	No	ns	0.653083
IGHV5-4	0.00163338	-0.007050181398 to 0.01031694629	No	ns	0.711094
IGHV5-6	0.00498006	-0.003703508087 to 0.01366361960	No	ns	0.259456
IGHV5-9	-0.00421263	-0.01289619581 to 0.004470931877	No	ns	0.339914
IGHV5-9-1	0.00299826	-0.005685301802 to 0.01168182589	No	ns	0.49675
IGHV5-12	-0.000708053	-0.009391617114 to 0.007975510578	No	ns	0.872423
IGHV5-15	0.000893932	-0.007789631795 to 0.009577495897	No	ns	0.839343
IGHV5-16	-0.00118091	-0.009864472002 to 0.007502655690	No	ns	0.788849
IGHV5-17	-0.00336228	-0.01204584016 to 0.005321287533	No	ns	0.446054
IGHV6-3	-0.0187307	-0.02741424839 to -0.01004712070	Yes	****	3.23122e-05
IGHV6-4	-4.23e-05	-0.008725861672 to 0.008641266020	No	ns	0.992346
IGHV6-6	-0.00179925	-0.01048281175 to 0.006884315939	No	ns	0.683285
IGHV6-7	0.000194212	-0.008489351377 to 0.008877776314	No	ns	0.964867
IGHV7-1	-0.00385335	-0.01253691521 to 0.004830212481	No	ns	0.382605
IGHV7-3	-0.0135653	-0.02224886624 to -0.004881738548	Yes	**	0.00235761
IGHV7-4	-0.000338043	-0.009021606972 to 0.008345520720	No	ns	0.938888
IGHV8-4	-0.000332082	-0.009015646133 to 0.008351481558	No	ns	0.939963
IGHV8-5	0.000304112	-0.008379451706 to 0.008987675986	No	ns	0.945012
IGHV8-6	-4.23e-05	-0.008725861672 to 0.008641266020	No	ns	0.992346
IGHV8-8	-0.000525344	-0.009208907485 to 0.008158220207	No	ns	0.90516
IGHV8-12	0.00322576	-0.005457800444 to 0.01190932725	No	ns	0.46471
IGHV9-1	0.000367061	-0.008316502686 to 0.009050625006	No	ns	0.933654
IGHV9-2	-0.000533088	-0.009216651523 to 0.008150476169	No	ns	0.903769
IGHV9-3	-0.0067901	-0.01547366067 to 0.001893467026	No	ns	0.124674
IGHV9-4	-0.00197705	-0.01066061495 to 0.006706512738	No	ns	0.653949
IGHV10-1	0.00605744	-0.002626127817 to 0.01474099988	No	ns	0.170501
IGHV10-3	-0.000439956	-0.009123519428 to 0.008243608264	No	ns	0.920518
IGHV11-1	5.07e-06	-0.008678491717 to 0.008688635975	No	ns	0.999082
IGHV11-2	0.0335434	0.02485985731 to 0.04222698500	Yes	****	1.012e-12
IGHV12-3	0.0808092	0.07212562109 to 0.08949274878	Yes	****	1e-15
IGHV13-2	-0.000754438	-0.009438002056 to 0.007929125636	No	ns	0.864145
IGHV14-1	0.000363291	-0.008320273326 to 0.009046854365	No	ns	0.934334
IGHV14-2	-0.000547789	-0.009231352579 to 0.008135775112	No	ns	0.901128
IGHV14-3	0.00159325	-0.007090312222 to 0.01027681547	No	ns	0.717882
IGHV14-4	0.00286279	-0.005820775579 to 0.01154635211	No	ns	0.516378
IGHV1-62-3	0.000100644	-0.008582919724 to 0.008784207968	No	ns	0.981789
IGHV3-3	0.000201288	-0.008482275601 to 0.008884852091	No	ns	0.963588
IGHV15-2	0.000201288	-0.008482275601 to 0.008884852091	No	ns	0.963588
Test details	Mean 1	Mean 2	Mean Diff.	SE of diff.	N1	N2	t	DF
Total - ERV
IGHV1-4	0.00258491	0.00197485	0.000610052	0.00440366	2	2	0.138533	200
IGHV1-5	0.00376079	0.00500937	-0.00124858	0.00440366	2	2	0.283532	200
IGHV1-7	0.00324342	0.00534653	-0.00210311	0.00440366	2	2	0.477581	200
IGHV1-9	0.0176403	0.0134386	0.00420166	0.00440366	2	2	0.954128	200
IGHV1-11	0.00187686	0.00274557	-0.000868708	0.00440366	2	2	0.197269	200
IGHV1-12	0.00451642	0.00472042	-0.000204004	0.00440366	2	2	0.0463261	200
IGHV1-15	0.00810069	0.0112711	-0.0031704	0.00440366	2	2	0.719947	200
IGHV1-18	0.0165757	0.013776	0.00279961	0.00440366	2	2	0.635747	200
IGHV1-19	0.0187332	0.0241314	-0.00539821	0.00440366	2	2	1.22584	200
IGHV1-20	0.00168972	0.00221573	-0.000526012	0.00440366	2	2	0.119449	200
IGHV1-22	0.00998109	0.0106931	-0.000711971	0.00440366	2	2	0.161677	200
IGHV1-23	0.000582637	0	0.000582637	0.00440366	2	2	0.132307	200
IGHV1-26	0.0333597	0.0396417	-0.00628203	0.00440366	2	2	1.42655	200
IGHV1-31	0.00117943	0.000915189	0.000264237	0.00440366	2	2	0.060004	200
IGHV1-34	0.00178329	0.00250469	-0.000721396	0.00440366	2	2	0.163817	200
IGHV1-36	0.00286207	0.00496117	-0.0020991	0.00440366	2	2	0.476671	200
IGHV1-37	0.000499683	0.00110787	-0.000608185	0.00440366	2	2	0.138109	200
IGHV1-39	0.0117396	0.0152691	-0.00352952	0.00440366	2	2	0.801497	200
IGHV1-42	0.00405565	0.00544293	-0.00138728	0.00440366	2	2	0.315029	200
IGHV1-43	0.000391963	0	0.000391963	0.00440366	2	2	0.0890084	200
IGHV1-47	0.00484312	0.00602097	-0.00117785	0.00440366	2	2	0.267471	200
IGHV1-49	0.000298394	0	0.000298394	0.00440366	2	2	0.0677605	200
IGHV1-50	0.00829844	0.00809223	0.000206214	0.00440366	2	2	0.0468277	200
IGHV1-52	0.00974088	0.00765867	0.00208221	0.00440366	2	2	0.472837	200
IGHV1-53	0.0242545	0.038004	-0.0137495	0.00440366	2	2	3.12229	200
IGHV1-54	0.00543283	0.00476862	0.000664204	0.00440366	2	2	0.15083	200
IGHV1-55	0.0355424	0.0424828	-0.00694039	0.00440366	2	2	1.57605	200
IGHV1-56	0.000294857	0.000722511	-0.000427654	0.00440366	2	2	0.0971133	200
IGHV1-58	0.00245596	0.00404598	-0.00159002	0.00440366	2	2	0.361069	200
IGHV1-59	0.00442993	0.00539473	-0.000964806	0.00440366	2	2	0.219092	200
IGHV1-61	0.00433636	0.00399791	0.000338445	0.00440366	2	2	0.0768555	200
IGHV1-62-2	0.00247365	0.00356435	-0.0010907	0.00440366	2	2	0.247681	200
IGHV1-63	0.00196335	0.00115607	0.000807283	0.00440366	2	2	0.183321	200
IGHV1-64	0.0191146	0.0270702	-0.00795562	0.00440366	2	2	1.80659	200
IGHV1-66	0.00316047	0.00404611	-0.000885645	0.00440366	2	2	0.201116	200
IGHV1-69	0.0129013	0.0139686	-0.00106724	0.00440366	2	2	0.242352	200
IGHV1-71	0.00248072	0.00346808	-0.000987354	0.00440366	2	2	0.224212	200
IGHV1-72	0.0166975	0.0172921	-0.000594536	0.00440366	2	2	0.13501	200
IGHV1-74	0.00808654	0.00838118	-0.000294641	0.00440366	2	2	0.0669081	200
IGHV1-75	0.00929427	0.00948904	-0.000194779	0.00440366	2	2	0.0442311	200
IGHV1-76	0.00990875	0.0108377	-0.000928918	0.00440366	2	2	0.210942	200
IGHV1-77	0.0025566	0.00202306	0.000533547	0.00440366	2	2	0.12116	200
IGHV1-78	0.0115737	0.0116084	-3.47e-05	0.00440366	2	2	0.00787374	200
IGHV1-80	0.00917593	0.00703256	0.00214337	0.00440366	2	2	0.486725	200
IGHV1-81	0.00876628	0.00785134	0.000914935	0.00440366	2	2	0.207767	200
IGHV1-82	0.0156329	0.0182554	-0.00262256	0.00440366	2	2	0.59554	200
IGHV1-84	0.000988752	0.0015413	-0.000552544	0.00440366	2	2	0.125474	200
IGHV1-85	0.00473539	0.00558741	-0.000852014	0.00440366	2	2	0.193478	200
IGHV2-2	0.0172837	0.0176292	-0.000345515	0.00440366	2	2	0.0784609	200
IGHV2-3	0.00743156	0.0113193	-0.00388773	0.00440366	2	2	0.882841	200
IGHV2-4	0.000985214	0.0015895	-0.000604284	0.00440366	2	2	0.137223	200
IGHV2-5	0.00602254	0.00775494	-0.0017324	0.00440366	2	2	0.3934	200
IGHV2-6	0.00553701	0.00467222	0.00086479	0.00440366	2	2	0.19638	200
IGHV2-6-8	0.00395147	0.00289004	0.00106143	0.00440366	2	2	0.241033	200
IGHV2-7	0.00099229	0.000529833	0.000462457	0.00440366	2	2	0.105016	200
IGHV2-9	0.0123506	0.0115602	0.000790379	0.00440366	2	2	0.179482	200
IGHV2-9-1	0.0134506	0.0128125	0.000638045	0.00440366	2	2	0.14489	200
IGHV3-1	0.00355243	0.00260109	0.00095134	0.00440366	2	2	0.216034	200
IGHV3-4	0.00176206	0.00284184	-0.00107978	0.00440366	2	2	0.2452	200
IGHV3-5	0.00167911	0.00125234	0.000426766	0.00440366	2	2	0.0969115	200
IGHV3-6	0.0267085	0.0446993	-0.0179908	0.00440366	2	2	4.08541	200
IGHV4-1	0.00904186	0.0122826	-0.00324069	0.00440366	2	2	0.735908	200
IGHV5-2	0.001582	0.00356435	-0.00198235	0.00440366	2	2	0.450159	200
IGHV5-4	0.0112187	0.00958532	0.00163338	0.00440366	2	2	0.370915	200
IGHV5-6	0.0134576	0.00847758	0.00498006	0.00440366	2	2	1.13089	200
IGHV5-9	0.00484312	0.00905575	-0.00421263	0.00440366	2	2	0.95662	200
IGHV5-9-1	0.0101753	0.00717704	0.00299826	0.00440366	2	2	0.680857	200
IGHV5-12	0.00256722	0.00327527	-0.000708053	0.00440366	2	2	0.160787	200
IGHV5-15	0.00238716	0.00149322	0.000893932	0.00440366	2	2	0.202997	200
IGHV5-16	0.00994571	0.0111266	-0.00118091	0.00440366	2	2	0.268165	200
IGHV5-17	0.0207213	0.0240836	-0.00336228	0.00440366	2	2	0.763518	200
IGHV6-3	0.0256792	0.0444099	-0.0187307	0.00440366	2	2	4.25343	200
IGHV6-4	0.000294857	0.000337154	-4.23e-05	0.00440366	2	2	0.00960515	200
IGHV6-6	0.0275349	0.0293341	-0.00179925	0.00440366	2	2	0.40858	200
IGHV6-7	0.000194212	0	0.000194212	0.00440366	2	2	0.0441025	200
IGHV7-1	0.0103078	0.0141611	-0.00385335	0.00440366	2	2	0.875033	200
IGHV7-3	0.0221268	0.0356921	-0.0135653	0.00440366	2	2	3.08046	200
IGHV7-4	0.00197397	0.00231201	-0.000338043	0.00440366	2	2	0.0767641	200
IGHV8-4	0.00019775	0.000529833	-0.000332082	0.00440366	2	2	0.0754105	200
IGHV8-5	0.00266432	0.00236021	0.000304112	0.00440366	2	2	0.0690589	200
IGHV8-6	0.000294857	0.000337154	-4.23e-05	0.00440366	2	2	0.00960515	200
IGHV8-8	0.0175856	0.018111	-0.000525344	0.00440366	2	2	0.119297	200
IGHV8-12	0.015075	0.0118493	0.00322576	0.00440366	2	2	0.732518	200
IGHV9-1	0.00364246	0.0032754	0.000367061	0.00440366	2	2	0.0833536	200
IGHV9-2	0.00168265	0.00221573	-0.000533088	0.00440366	2	2	0.121056	200
IGHV9-3	0.0383423	0.0451324	-0.0067901	0.00440366	2	2	1.54192	200
IGHV9-4	0.00553701	0.00751406	-0.00197705	0.00440366	2	2	0.448956	200
IGHV10-1	0.0244574	0.0183999	0.00605744	0.00440366	2	2	1.37555	200
IGHV10-3	0.0112647	0.0117047	-0.000439956	0.00440366	2	2	0.0999068	200
IGHV11-1	0.00019775	0.000192678	5.07e-06	0.00440366	2	2	0.0011518	200
IGHV11-2	0.0889829	0.0554395	0.0335434	0.00440366	2	2	7.61717	200
IGHV12-3	0.0894791	0.00866987	0.0808092	0.00440366	2	2	18.3505	200
IGHV13-2	0.00444761	0.00520205	-0.000754438	0.00440366	2	2	0.171321	200
IGHV14-1	0.00315693	0.00279364	0.000363291	0.00440366	2	2	0.0824974	200
IGHV14-2	0.0152991	0.0158469	-0.000547789	0.00440366	2	2	0.124394	200
IGHV14-3	0.00838493	0.00679168	0.00159325	0.00440366	2	2	0.361802	200
IGHV14-4	0.0084502	0.00558741	0.00286279	0.00440366	2	2	0.650093	200
IGHV1-62-3	0.000100644	0	0.000100644	0.00440366	2	2	0.0228546	200
IGHV3-3	0.000201288	0	0.000201288	0.00440366	2	2	0.0457093	200
IGHV15-2	0.000201288	0	0.000201288	0.00440366	2	2	0.0457093	200
Total - ERV
IGHV1-4	0.00258491	0.00197485	0.000610052	0.00440366	2	2	0.138533	200
IGHV1-5	0.00376079	0.00500937	-0.00124858	0.00440366	2	2	0.283532	200
IGHV1-7	0.00324342	0.00534653	-0.00210311	0.00440366	2	2	0.477581	200
IGHV1-9	0.0176403	0.0134386	0.00420166	0.00440366	2	2	0.954128	200
IGHV1-11	0.00187686	0.00274557	-0.000868708	0.00440366	2	2	0.197269	200
IGHV1-12	0.00451642	0.00472042	-0.000204004	0.00440366	2	2	0.0463261	200
IGHV1-15	0.00810069	0.0112711	-0.0031704	0.00440366	2	2	0.719947	200
IGHV1-18	0.0165757	0.013776	0.00279961	0.00440366	2	2	0.635747	200
IGHV1-19	0.0187332	0.0241314	-0.00539821	0.00440366	2	2	1.22584	200
IGHV1-20	0.00168972	0.00221573	-0.000526012	0.00440366	2	2	0.119449	200
IGHV1-22	0.00998109	0.0106931	-0.000711971	0.00440366	2	2	0.161677	200
IGHV1-23	0.000582637	0	0.000582637	0.00440366	2	2	0.132307	200
IGHV1-26	0.0333597	0.0396417	-0.00628203	0.00440366	2	2	1.42655	200
IGHV1-31	0.00117943	0.000915189	0.000264237	0.00440366	2	2	0.060004	200
IGHV1-34	0.00178329	0.00250469	-0.000721396	0.00440366	2	2	0.163817	200
IGHV1-36	0.00286207	0.00496117	-0.0020991	0.00440366	2	2	0.476671	200
IGHV1-37	0.000499683	0.00110787	-0.000608185	0.00440366	2	2	0.138109	200
IGHV1-39	0.0117396	0.0152691	-0.00352952	0.00440366	2	2	0.801497	200
IGHV1-42	0.00405565	0.00544293	-0.00138728	0.00440366	2	2	0.315029	200
IGHV1-43	0.000391963	0	0.000391963	0.00440366	2	2	0.0890084	200
IGHV1-47	0.00484312	0.00602097	-0.00117785	0.00440366	2	2	0.267471	200
IGHV1-49	0.000298394	0	0.000298394	0.00440366	2	2	0.0677605	200
IGHV1-50	0.00829844	0.00809223	0.000206214	0.00440366	2	2	0.0468277	200
IGHV1-52	0.00974088	0.00765867	0.00208221	0.00440366	2	2	0.472837	200
IGHV1-53	0.0242545	0.038004	-0.0137495	0.00440366	2	2	3.12229	200
IGHV1-54	0.00543283	0.00476862	0.000664204	0.00440366	2	2	0.15083	200
IGHV1-55	0.0355424	0.0424828	-0.00694039	0.00440366	2	2	1.57605	200
IGHV1-56	0.000294857	0.000722511	-0.000427654	0.00440366	2	2	0.0971133	200
IGHV1-58	0.00245596	0.00404598	-0.00159002	0.00440366	2	2	0.361069	200
IGHV1-59	0.00442993	0.00539473	-0.000964806	0.00440366	2	2	0.219092	200
IGHV1-61	0.00433636	0.00399791	0.000338445	0.00440366	2	2	0.0768555	200
IGHV1-62-2	0.00247365	0.00356435	-0.0010907	0.00440366	2	2	0.247681	200
IGHV1-63	0.00196335	0.00115607	0.000807283	0.00440366	2	2	0.183321	200
IGHV1-64	0.0191146	0.0270702	-0.00795562	0.00440366	2	2	1.80659	200
IGHV1-66	0.00316047	0.00404611	-0.000885645	0.00440366	2	2	0.201116	200
IGHV1-69	0.0129013	0.0139686	-0.00106724	0.00440366	2	2	0.242352	200
IGHV1-71	0.00248072	0.00346808	-0.000987354	0.00440366	2	2	0.224212	200
IGHV1-72	0.0166975	0.0172921	-0.000594536	0.00440366	2	2	0.13501	200
IGHV1-74	0.00808654	0.00838118	-0.000294641	0.00440366	2	2	0.0669081	200
IGHV1-75	0.00929427	0.00948904	-0.000194779	0.00440366	2	2	0.0442311	200
IGHV1-76	0.00990875	0.0108377	-0.000928918	0.00440366	2	2	0.210942	200
IGHV1-77	0.0025566	0.00202306	0.000533547	0.00440366	2	2	0.12116	200
IGHV1-78	0.0115737	0.0116084	-3.47e-05	0.00440366	2	2	0.00787374	200
IGHV1-80	0.00917593	0.00703256	0.00214337	0.00440366	2	2	0.486725	200
IGHV1-81	0.00876628	0.00785134	0.000914935	0.00440366	2	2	0.207767	200
IGHV1-82	0.0156329	0.0182554	-0.00262256	0.00440366	2	2	0.59554	200
IGHV1-84	0.000988752	0.0015413	-0.000552544	0.00440366	2	2	0.125474	200
IGHV1-85	0.00473539	0.00558741	-0.000852014	0.00440366	2	2	0.193478	200
IGHV2-2	0.0172837	0.0176292	-0.000345515	0.00440366	2	2	0.0784609	200
IGHV2-3	0.00743156	0.0113193	-0.00388773	0.00440366	2	2	0.882841	200
IGHV2-4	0.000985214	0.0015895	-0.000604284	0.00440366	2	2	0.137223	200
IGHV2-5	0.00602254	0.00775494	-0.0017324	0.00440366	2	2	0.3934	200
IGHV2-6	0.00553701	0.00467222	0.00086479	0.00440366	2	2	0.19638	200
IGHV2-6-8	0.00395147	0.00289004	0.00106143	0.00440366	2	2	0.241033	200
IGHV2-7	0.00099229	0.000529833	0.000462457	0.00440366	2	2	0.105016	200
IGHV2-9	0.0123506	0.0115602	0.000790379	0.00440366	2	2	0.179482	200
IGHV2-9-1	0.0134506	0.0128125	0.000638045	0.00440366	2	2	0.14489	200
IGHV3-1	0.00355243	0.00260109	0.00095134	0.00440366	2	2	0.216034	200
IGHV3-4	0.00176206	0.00284184	-0.00107978	0.00440366	2	2	0.2452	200
IGHV3-5	0.00167911	0.00125234	0.000426766	0.00440366	2	2	0.0969115	200
IGHV3-6	0.0267085	0.0446993	-0.0179908	0.00440366	2	2	4.08541	200
IGHV4-1	0.00904186	0.0122826	-0.00324069	0.00440366	2	2	0.735908	200
IGHV5-2	0.001582	0.00356435	-0.00198235	0.00440366	2	2	0.450159	200
IGHV5-4	0.0112187	0.00958532	0.00163338	0.00440366	2	2	0.370915	200
IGHV5-6	0.0134576	0.00847758	0.00498006	0.00440366	2	2	1.13089	200
IGHV5-9	0.00484312	0.00905575	-0.00421263	0.00440366	2	2	0.95662	200
IGHV5-9-1	0.0101753	0.00717704	0.00299826	0.00440366	2	2	0.680857	200
IGHV5-12	0.00256722	0.00327527	-0.000708053	0.00440366	2	2	0.160787	200
IGHV5-15	0.00238716	0.00149322	0.000893932	0.00440366	2	2	0.202997	200
IGHV5-16	0.00994571	0.0111266	-0.00118091	0.00440366	2	2	0.268165	200
IGHV5-17	0.0207213	0.0240836	-0.00336228	0.00440366	2	2	0.763518	200
IGHV6-3	0.0256792	0.0444099	-0.0187307	0.00440366	2	2	4.25343	200
IGHV6-4	0.000294857	0.000337154	-4.23e-05	0.00440366	2	2	0.00960515	200
IGHV6-6	0.0275349	0.0293341	-0.00179925	0.00440366	2	2	0.40858	200
IGHV6-7	0.000194212	0	0.000194212	0.00440366	2	2	0.0441025	200
IGHV7-1	0.0103078	0.0141611	-0.00385335	0.00440366	2	2	0.875033	200
IGHV7-3	0.0221268	0.0356921	-0.0135653	0.00440366	2	2	3.08046	200
IGHV7-4	0.00197397	0.00231201	-0.000338043	0.00440366	2	2	0.0767641	200
IGHV8-4	0.00019775	0.000529833	-0.000332082	0.00440366	2	2	0.0754105	200
IGHV8-5	0.00266432	0.00236021	0.000304112	0.00440366	2	2	0.0690589	200
IGHV8-6	0.000294857	0.000337154	-4.23e-05	0.00440366	2	2	0.00960515	200
IGHV8-8	0.0175856	0.018111	-0.000525344	0.00440366	2	2	0.119297	200
IGHV8-12	0.015075	0.0118493	0.00322576	0.00440366	2	2	0.732518	200
IGHV9-1	0.00364246	0.0032754	0.000367061	0.00440366	2	2	0.0833536	200
IGHV9-2	0.00168265	0.00221573	-0.000533088	0.00440366	2	2	0.121056	200
IGHV9-3	0.0383423	0.0451324	-0.0067901	0.00440366	2	2	1.54192	200
IGHV9-4	0.00553701	0.00751406	-0.00197705	0.00440366	2	2	0.448956	200
IGHV10-1	0.0244574	0.0183999	0.00605744	0.00440366	2	2	1.37555	200
IGHV10-3	0.0112647	0.0117047	-0.000439956	0.00440366	2	2	0.0999068	200
IGHV11-1	0.00019775	0.000192678	5.07e-06	0.00440366	2	2	0.0011518	200
IGHV11-2	0.0889829	0.0554395	0.0335434	0.00440366	2	2	7.61717	200
IGHV12-3	0.0894791	0.00866987	0.0808092	0.00440366	2	2	18.3505	200
IGHV13-2	0.00444761	0.00520205	-0.000754438	0.00440366	2	2	0.171321	200
IGHV14-1	0.00315693	0.00279364	0.000363291	0.00440366	2	2	0.0824974	200
IGHV14-2	0.0152991	0.0158469	-0.000547789	0.00440366	2	2	0.124394	200
IGHV14-3	0.00838493	0.00679168	0.00159325	0.00440366	2	2	0.361802	200
IGHV14-4	0.0084502	0.00558741	0.00286279	0.00440366	2	2	0.650093	200
IGHV1-62-3	0.000100644	0	0.000100644	0.00440366	2	2	0.0228546	200
IGHV3-3	0.000201288	0	0.000201288	0.00440366	2	2	0.0457093	200
IGHV15-2	0.000201288	0	0.000201288	0.00440366	2	2	0.0457093	200

## Sheet: Figure_4E
Wilcoxon rank sum test
	p_val	avg_log2FC	pct.1	pct.2	p_val_adj
EIF5A	5.64962e-196	0.827912	0.99	0.905	7.89421e-192
CCND2	5.17329e-178	1.18539	0.707	0.309	7.22863e-174
SRM	2.02559e-168	0.915838	0.676	0.276	2.83036e-164
MIF	9.9905e-158	0.880428	0.953	0.723	1.39597e-153
HSP90AB1	5.14998e-154	0.602176	0.999	0.982	7.19607e-150
PPIA	1.56895e-149	0.439348	1	0.998	2.1923e-145
YPEL3	3.12662e-140	-0.99149	0.633	0.834	4.36883e-136
NHP2	1.15995e-132	0.755535	0.742	0.37	1.6208e-128
FAU	3.55983e-124	-0.295783	1	1	4.97415e-120
NCL	1.18171e-120	0.838376	0.913	0.632	1.65121e-116
HSPA8	1.35002e-116	0.600918	0.998	0.961	1.88638e-112
PFN1	1.8226e-116	0.500048	1	0.992	2.54672e-112
RAN	2.50071e-111	0.703737	0.896	0.648	3.49424e-107
TIMM8A1	2.42194e-110	0.507129	0.376	0.111	3.38417e-106
CD79B	1.24044e-107	-0.467622	0.994	0.997	1.73327e-103
METTL1	3.28291e-107	0.465543	0.351	0.099	4.58721e-103
APEX1	4.14135e-107	0.59671	0.495	0.19	5.78671e-103
C1QBP	6.66571e-105	0.662828	0.811	0.491	9.31399e-101
SDF2L1	1.71283e-97	0.630724	0.367	0.119	2.39334e-93
YBX1	2.97747e-95	0.531703	0.992	0.882	4.16042e-91
HSPD1	1.91072e-94	0.642489	0.665	0.347	2.66984e-90
CFL1	3.77574e-93	0.448902	0.995	0.974	5.27584e-89
PPA1	4.16315e-93	0.439623	0.381	0.126	5.81716e-89
PA2G4	5.66383e-92	0.642476	0.806	0.508	7.91407e-88
SET	3.75417e-89	0.649886	0.826	0.538	5.2457e-85
H2-AA	6.85199e-88	-0.46727	0.997	0.996	9.57428e-84
PPP1R14B	2.593e-87	0.528042	0.546	0.244	3.6232e-83
LDHA	2.10527e-85	0.586323	0.917	0.68	2.94169e-81
BZW2	3.82817e-84	0.443022	0.393	0.142	5.3491e-80
MRTO4	7.73544e-83	0.451897	0.455	0.184	1.08087e-78
NOP10	2.05561e-82	0.579508	0.904	0.664	2.8723e-78
CD79A	7.16598e-82	-0.36304	1	1	1.0013e-77
HSP90AA1	2.70248e-81	0.63562	0.888	0.635	3.77617e-77
DDX21	2.75085e-81	0.560234	0.624	0.321	3.84376e-77
RPS27	3.23646e-81	-0.32135	0.999	0.997	4.5223e-77
ODC1	7.37597e-79	0.646052	0.595	0.311	1.03064e-74
NOLC1	1.06098e-78	0.512809	0.438	0.179	1.48251e-74
HSPE1	1.6317e-78	0.554659	0.921	0.713	2.27997e-74
NUTF2	2.24836e-78	0.494228	0.58	0.284	3.14164e-74
NOP16	3.31013e-78	0.451048	0.427	0.171	4.62525e-74
CALR	1.96807e-77	0.681918	0.699	0.409	2.74998e-73
CDK4	1.01272e-76	0.522555	0.759	0.445	1.41507e-72
NPM1	2.27842e-76	0.47211	0.995	0.93	3.18363e-72
EIF4A1	1.168e-75	0.588575	0.887	0.651	1.63205e-71
RPS2	2.16627e-75	0.281733	1	0.999	3.02693e-71
PPAN	3.57343e-75	0.481716	0.439	0.183	4.99315e-71
PSME2	4.6079e-75	0.577059	0.881	0.634	6.43862e-71
TSC22D3	1.17349e-74	-0.758549	0.893	0.929	1.63971e-70
NME1	1.25054e-72	0.419558	0.348	0.129	1.74738e-68
RANBP1	2.36779e-72	0.458223	0.505	0.231	3.30851e-68
IMPDH2	4.01565e-72	0.539117	0.817	0.531	5.61107e-68
ACTB	4.95532e-72	0.412703	1	0.999	6.92406e-68
PHB	7.72287e-72	0.500101	0.664	0.363	1.07912e-67
NOP58	1.05236e-71	0.484333	0.517	0.24	1.47047e-67
SHISA5	8.15294e-71	-0.567925	0.969	0.974	1.13921e-66
DCTPP1	1.27124e-70	0.418255	0.413	0.171	1.7763e-66
FBL	1.80408e-70	0.510774	0.803	0.504	2.52085e-66
ATP5G1	3.99236e-70	0.518747	0.881	0.658	5.57853e-66
FKBP2	2.08178e-69	0.385584	0.407	0.166	2.90887e-65
NSUN2	2.47168e-69	0.456348	0.503	0.237	3.45368e-65
BANF1	2.76989e-69	0.497966	0.87	0.617	3.87036e-65
RRP15	1.53238e-68	0.377354	0.333	0.122	2.14119e-64
MRPS28	3.00255e-68	0.354724	0.363	0.138	4.19546e-64
DKC1	3.20505e-68	0.46164	0.471	0.218	4.47842e-64
HSPA5	3.3401e-68	0.664487	0.698	0.42	4.66712e-64
REXO2	4.5231e-68	0.458905	0.626	0.335	6.32013e-64
HSP90B1	5.46609e-67	0.660132	0.785	0.525	7.63777e-63
LSM2	8.12157e-67	0.383406	0.447	0.193	1.13483e-62
SNRPD3	1.49972e-66	0.494087	0.773	0.495	2.09555e-62
GAR1	3.93123e-66	0.438144	0.458	0.206	5.4931e-62
RPS17	1.05157e-65	0.419067	0.974	0.885	1.46936e-61
PRDX1	4.33151e-64	0.499634	0.901	0.685	6.05243e-60
SRSF2	5.76462e-64	0.531977	0.807	0.552	8.05491e-60
CCT3	5.79862e-64	0.491424	0.648	0.365	8.10241e-60
S100A6	7.88875e-62	0.755172	0.908	0.709	1.1023e-57
UQCC2	1.10267e-61	0.404774	0.612	0.325	1.54077e-57
TKT	2.46362e-61	0.496253	0.826	0.592	3.44242e-57
APRT	6.19164e-61	0.49036	0.705	0.427	8.65158e-57
CD74	1.46127e-60	-0.268906	1	1	2.04184e-56
ATIC	2.0133e-60	0.417589	0.49	0.237	2.81319e-56
FASN	7.65215e-60	0.304665	0.259	0.087	1.06923e-55
TXN2	8.87113e-60	0.470643	0.821	0.565	1.23956e-55
ARHGAP45	2.43488e-59	-0.623298	0.729	0.807	3.40226e-55
BTG1	4.36419e-59	-0.602102	0.905	0.935	6.09808e-55
EIF4G1	6.52108e-59	0.423165	0.598	0.319	9.11191e-55
NOP2	7.78199e-59	0.318503	0.275	0.098	1.08738e-54
TSR1	4.54028e-57	0.293218	0.251	0.085	6.34413e-53
CYCS	5.52961e-57	0.435117	0.667	0.389	7.72652e-53
PDIA6	8.13764e-57	0.512558	0.541	0.29	1.13707e-52
PTMA	2.11678e-56	0.302268	1	0.998	2.95777e-52
GNL3	3.17293e-56	0.434683	0.465	0.228	4.43353e-52
SERBP1	3.4389e-56	0.410877	0.954	0.827	4.80517e-52
EEF1E1	7.68035e-56	0.366867	0.434	0.204	1.07317e-51
ATAD3A	1.34535e-55	0.346387	0.311	0.123	1.87985e-51
ACTG1	2.47419e-55	0.43588	0.996	0.979	3.45718e-51
H2-EB1	1.78515e-54	-0.367829	0.996	0.994	2.4944e-50
H2-OB	3.44203e-53	-0.660001	0.746	0.819	4.80955e-49
TUBA1B	6.85943e-53	0.423872	0.506	0.267	9.58469e-49
LY6E	1.67234e-52	-0.296203	0.999	1	2.33676e-48
SYNCRIP	2.98529e-52	0.375498	0.403	0.187	4.17135e-48
HDGF	4.47744e-52	0.421011	0.584	0.339	6.25633e-48
TUBB4B	6.6969e-52	0.551341	0.826	0.617	9.35758e-48
PHGDH	5.14871e-51	0.471219	0.684	0.435	7.1943e-47
ISYNA1	1.93427e-50	0.35792	0.499	0.256	2.70276e-46
ITM2B	5.0616e-50	-0.434188	0.929	0.92	7.07257e-46
MYBBP1A	9.74517e-50	0.386447	0.534	0.292	1.36169e-45
EIF2S1	1.69876e-49	0.365771	0.585	0.328	2.37368e-45
SNRPD1	2.3231e-49	0.38127	0.633	0.373	3.24607e-45
NOC2L	3.22462e-49	0.298089	0.307	0.126	4.50576e-45
EIF3B	7.67458e-49	0.38269	0.584	0.336	1.07237e-44
FKBP1A	1.18475e-48	0.397859	0.764	0.501	1.65545e-44
MANF	1.95679e-48	0.484017	0.652	0.402	2.73423e-44
ANP32B	4.7434e-48	0.416747	0.902	0.699	6.62796e-44
SLC25A5	4.83647e-48	0.411346	0.925	0.75	6.758e-44
NOP56	6.57938e-48	0.314736	0.452	0.225	9.19337e-44
CANX	2.34614e-47	0.377826	0.604	0.349	3.27826e-43
RRP9	2.45395e-47	0.268789	0.257	0.098	3.4289e-43
LAPTM5	2.91349e-47	-0.784206	0.519	0.666	4.07102e-43
TMEM238	3.24893e-47	0.322687	0.388	0.184	4.53973e-43
ST13	8.57545e-47	0.358121	0.509	0.278	1.19825e-42
H2AFJ	2.40125e-46	0.392602	0.916	0.722	3.35526e-42
FUBP1	7.10259e-46	0.370743	0.532	0.294	9.92445e-42
MDN1	9.25987e-46	0.303466	0.269	0.108	1.29388e-41
PFDN5	1.62388e-45	-0.340199	0.979	0.962	2.26905e-41
TIMM10	2.96429e-45	0.272433	0.321	0.14	4.14201e-41
HSPA9	5.85908e-45	0.352306	0.522	0.288	8.1869e-41
HNRNPAB	6.07738e-45	0.426132	0.817	0.594	8.49192e-41
PNO1	6.63752e-45	0.305412	0.342	0.156	9.2746e-41
EPRS	1.00897e-44	0.324798	0.459	0.239	1.40984e-40
PDIA3	1.27056e-44	0.473646	0.749	0.507	1.77535e-40
PSME3	1.83182e-44	0.325308	0.449	0.232	2.5596e-40
G3BP1	2.8285e-44	0.403918	0.741	0.488	3.95226e-40
MRPL12	3.41398e-44	0.375339	0.637	0.39	4.77035e-40
LSM7	6.61925e-44	0.36368	0.617	0.374	9.24908e-40
CACYBP	1.11304e-43	0.334729	0.553	0.31	1.55525e-39
SFXN1	1.6029e-43	0.34449	0.439	0.233	2.23974e-39
TIMM9	1.98827e-43	0.299807	0.381	0.183	2.77822e-39
PSMA7	4.88073e-43	0.368588	0.83	0.597	6.81984e-39
EBNA1BP2	1.87314e-42	0.327027	0.535	0.299	2.61734e-38
TFDP1	3.50539e-42	0.283038	0.284	0.123	4.89808e-38
RCL1	3.77945e-42	0.283426	0.332	0.152	5.28102e-38
PABPC4	5.77234e-42	0.297201	0.305	0.138	8.06569e-38
UQCRQ	6.27345e-42	0.37311	0.759	0.516	8.76589e-38
CCT5	1.50406e-41	0.371173	0.832	0.599	2.10162e-37
PGAM1	6.75966e-41	0.357604	0.689	0.451	9.44528e-37
SHMT2	2.09856e-40	0.297212	0.284	0.125	2.93232e-36
MAT2A	2.91684e-40	0.434941	0.718	0.485	4.0757e-36
APOBEC3	3.33124e-40	-0.446509	0.86	0.871	4.65474e-36
EEF1G	4.27388e-40	0.31235	0.975	0.887	5.97189e-36
SNRPA	8.39645e-40	0.302381	0.469	0.256	1.17324e-35
RSL1D1	9.4351e-40	0.30619	0.489	0.268	1.31837e-35
NDUFAF4	9.94853e-40	0.256978	0.288	0.127	1.39011e-35
LGALS1	7.19565e-39	0.567085	0.718	0.493	1.00545e-34
DDX5	1.73089e-38	-0.375726	0.985	0.972	2.41857e-34
FCRL5	1.86041e-38	0.341615	0.376	0.193	2.59956e-34
SNRPA1	2.09179e-38	0.26853	0.331	0.157	2.92286e-34
LIMD2	2.33945e-38	-0.500169	0.87	0.898	3.26892e-34
KLF2	4.33968e-38	-0.390316	0.974	0.983	6.06384e-34
LCP1	5.87594e-38	0.420731	0.93	0.783	8.21045e-34
NME2	6.14552e-38	0.337484	0.562	0.343	8.58713e-34
RPS27L	6.24137e-38	0.35857	0.685	0.455	8.72107e-34
PTGES3	8.90873e-38	0.342371	0.761	0.519	1.24482e-33
PSMB5	1.00805e-37	0.32098	0.76	0.524	1.40855e-33
EIF3A	1.72731e-37	0.356413	0.655	0.425	2.41358e-33
ATP5G3	2.28883e-37	0.349976	0.943	0.814	3.19818e-33
ALKBH1	3.17798e-37	0.291254	0.485	0.271	4.44059e-33
MRPL17	3.32072e-37	0.308274	0.487	0.279	4.64005e-33
COX5A	5.11702e-37	0.339067	0.888	0.697	7.15001e-33
WDR43	1.82626e-36	0.274757	0.367	0.186	2.55184e-32
TIMM23	2.0598e-36	0.313834	0.436	0.24	2.87816e-32
MRPL20	3.14432e-36	0.298121	0.6	0.372	4.39356e-32
COTL1	3.47525e-36	0.431576	0.763	0.548	4.85597e-32
EBF1	4.16442e-36	-0.601279	0.8	0.829	5.81894e-32
GIMAP6	4.25568e-36	-0.473758	0.884	0.894	5.94646e-32
SNRPF	5.11929e-36	0.339619	0.836	0.637	7.15319e-32
POLR2H	5.36689e-36	0.255733	0.324	0.157	7.49915e-32
ZBTB32	5.72904e-36	0.403027	0.607	0.397	8.00518e-32
CCR7	9.12159e-36	-0.946679	0.362	0.511	1.27456e-31
NPM3	1.03039e-35	0.320216	0.587	0.364	1.43977e-31
ZFP36	1.48287e-35	-0.607181	0.739	0.792	2.07202e-31
GPX1	4.59909e-35	0.32823	0.975	0.91	6.42631e-31
MRPL23	8.23148e-35	0.32306	0.76	0.532	1.15019e-30
EIF1A	1.33176e-34	0.281499	0.408	0.224	1.86087e-30
ZFP593	1.45372e-34	0.289935	0.37	0.193	2.03128e-30
GART	1.77571e-34	0.253698	0.311	0.151	2.4812e-30
WDR83OS	2.32796e-34	0.317772	0.711	0.481	3.25286e-30
UCHL3	5.26325e-34	0.354859	0.727	0.497	7.35434e-30
BRI3BP	1.18038e-33	0.314023	0.647	0.425	1.64935e-29
GSPT1	1.78794e-33	0.250227	0.374	0.195	2.49828e-29
TOMM5	1.92961e-33	0.326633	0.629	0.412	2.69624e-29
CFP	2.81887e-33	0.40328	0.295	0.149	3.93881e-29
H2-K1	2.95517e-33	-0.322529	0.992	0.989	4.12925e-29
MYLIP	3.62846e-33	-0.65017	0.23	0.388	5.07005e-29
PRMT1	4.88976e-33	0.290465	0.58	0.359	6.83245e-29
TCP1	5.01211e-33	0.308501	0.761	0.542	7.00342e-29
FAM162A	5.76813e-33	0.299148	0.462	0.271	8.05981e-29
ST6GALNAC4	7.73079e-33	0.264379	0.297	0.145	1.08022e-28
NDUFA12	8.94399e-33	0.300226	0.554	0.342	1.24974e-28
COX7B	1.14975e-32	0.318965	0.788	0.582	1.60654e-28
POU2AF1	1.41694e-32	-0.545416	0.668	0.727	1.97989e-28
POLD4	1.46387e-32	-0.508708	0.623	0.694	2.04547e-28
CCT8	1.47321e-32	0.317156	0.719	0.496	2.05851e-28
CAPRIN1	3.23793e-32	0.301322	0.599	0.385	4.52436e-28
TXNIP	4.53172e-32	-0.521135	0.754	0.785	6.33218e-28
LLPH	4.54238e-32	0.310856	0.703	0.474	6.34706e-28
EIF1AX	1.03629e-31	0.294865	0.472	0.277	1.448e-27
RRS1	1.94302e-31	0.257051	0.301	0.15	2.71498e-27
SNU13	1.96862e-31	0.317942	0.815	0.622	2.75075e-27
FKBP4	2.74349e-31	0.289071	0.61	0.383	3.83349e-27
HNRNPA2B1	5.8783e-31	0.276297	0.972	0.883	8.21374e-27
IL16	6.59588e-31	-0.575742	0.466	0.568	9.21643e-27
MYC	7.97575e-31	0.42764	0.63	0.423	1.11445e-26
VASP	8.41993e-31	0.338084	0.716	0.503	1.17652e-26
BOLA2	1.27204e-30	0.288872	0.593	0.378	1.77742e-26
TLE3	1.7598e-30	0.277229	0.353	0.192	2.45898e-26
H2-OA	6.13609e-30	-0.539748	0.497	0.599	8.57395e-26
PNRC1	7.92834e-30	-0.500621	0.706	0.738	1.10783e-25
TUBB5	8.36013e-30	0.379859	0.914	0.782	1.16816e-25
EIF5B	8.62571e-30	0.255005	0.538	0.333	1.20527e-25
DDX39	9.43978e-30	0.252324	0.484	0.287	1.31902e-25
HNRNPF	1.18152e-29	0.261068	0.96	0.87	1.65094e-25
CTSZ	1.22447e-29	0.337101	0.873	0.706	1.71095e-25
ELOB	1.4731e-29	0.268077	0.922	0.762	2.05837e-25
H3F3B	2.61642e-29	-0.320935	0.997	0.993	3.65593e-25
DNAJC2	4.26031e-29	0.268672	0.554	0.347	5.95294e-25
LMNA	4.2688e-29	0.526871	0.401	0.244	5.96479e-25
TUBB6	5.54809e-29	0.354054	0.413	0.248	7.75235e-25
UNC93B1	1.0788e-28	-0.357998	0.899	0.874	1.5074e-24
ATP5J	1.17909e-28	0.273822	0.876	0.688	1.64754e-24
TPI1	1.54476e-28	0.286007	0.7	0.485	2.15849e-24
FCRLA	1.70684e-28	-0.530769	0.545	0.63	2.38497e-24
DBI	1.73564e-28	0.25257	0.539	0.338	2.42522e-24
ATP5B	1.91916e-28	0.271083	0.939	0.813	2.68164e-24
SNRPB	3.19661e-28	0.273989	0.833	0.632	4.46662e-24
ABRACL	5.24527e-28	0.304266	0.722	0.514	7.32922e-24
LSM6	5.44941e-28	0.255539	0.618	0.409	7.61447e-24
SMIM14	6.57706e-28	-0.437865	0.726	0.754	9.19012e-24
GIMAP1	2.1316e-27	-0.406813	0.827	0.818	2.97848e-23
CDC37	2.7521e-27	0.251857	0.78	0.558	3.84551e-23
PEPD	4.96624e-27	0.294344	0.521	0.329	6.93932e-23
UQCR11	5.39338e-27	0.258019	0.673	0.459	7.53617e-23
ETS1	7.35715e-27	-0.57845	0.654	0.709	1.02801e-22
H2-AB1	7.84267e-27	-0.341521	0.985	0.987	1.09586e-22
CAPG	2.02989e-26	0.272405	0.969	0.88	2.83636e-22
CD2	2.5057e-26	-0.400011	0.814	0.818	3.50122e-22
MARCKSL1	2.68668e-26	0.619414	0.295	0.164	3.7541e-22
SIGLECG	4.28857e-26	-0.375094	0.777	0.788	5.99242e-22
NAPSA	5.73042e-26	0.280344	0.974	0.896	8.00712e-22
MYL12A	8.15991e-26	0.283105	0.873	0.713	1.14018e-21
PEBP1	1.69625e-25	0.271449	0.814	0.618	2.37017e-21
NAP1L1	3.05143e-25	0.29511	0.857	0.695	4.26376e-21
PSMB2	3.6934e-25	0.267824	0.664	0.454	5.16078e-21
CIRBP	7.64087e-25	-0.588559	0.486	0.562	1.06766e-20
NDUFA4	1.49553e-24	0.25707	0.896	0.733	2.08971e-20
HNRNPA3	3.44008e-24	0.295147	0.881	0.731	4.80682e-20
PAFAH1B3	3.45568e-24	-0.531368	0.445	0.524	4.82863e-20
PCBP1	4.56313e-24	0.255326	0.839	0.677	6.37606e-20
GPX4	1.86644e-23	-0.353201	0.769	0.769	2.60798e-19
NUDC	1.91641e-23	0.283062	0.567	0.382	2.6778e-19
SERINC3	2.85001e-23	-0.343791	0.879	0.863	3.98232e-19
TCP11L2	5.43631e-23	-0.463214	0.497	0.579	7.59615e-19
MYL12B	5.70609e-23	-0.288291	0.918	0.913	7.97312e-19
TOMM20	5.95896e-23	0.264262	0.803	0.615	8.32646e-19
GMFG	1.51088e-22	-0.39668	0.8	0.802	2.11116e-18
GAPDH	2.2438e-22	0.265816	0.819	0.638	3.13526e-18
GDI2	3.07036e-22	-0.337567	0.848	0.811	4.29022e-18
GM30211	3.19949e-22	-0.851482	0.366	0.456	4.47065e-18
CDC25B	5.97097e-22	-0.498243	0.208	0.332	8.34324e-18
ZFP36L2	9.75926e-22	-0.615857	0.456	0.532	1.36366e-17
PKM	1.36801e-21	0.26237	0.86	0.699	1.91152e-17
DNAJA1	2.9688e-21	0.276876	0.573	0.394	4.1483e-17
ITGB1	5.30126e-21	0.251029	0.569	0.389	7.40745e-17
NDUFA6	9.0006e-21	-0.301348	0.871	0.823	1.25765e-16
PINK1	1.15884e-20	-0.476596	0.257	0.368	1.61925e-16
CERK	1.66272e-20	-0.487946	0.166	0.283	2.32331e-16
ARL5C	5.83201e-20	-0.500682	0.209	0.324	8.14906e-16
PDCD4	6.54732e-20	0.262649	0.547	0.372	9.14857e-16
LTB	1.57793e-19	-0.286869	0.939	0.947	2.20484e-15
RABGAP1L	5.12334e-19	-0.419724	0.599	0.64	7.15884e-15
H2AFV	1.11979e-18	-0.33317	0.526	0.588	1.56468e-14
CRIP1	1.21446e-18	0.355955	0.97	0.925	1.69697e-14
CTSH	1.45902e-18	-0.305217	0.827	0.799	2.03869e-14
BNIP3L	2.05938e-18	-0.411269	0.491	0.549	2.87757e-14
H2AFZ	6.61897e-18	0.380935	0.86	0.707	9.24868e-14
MZB1	9.02994e-18	-0.273599	0.933	0.9	1.26175e-13
FLNA	1.09203e-17	0.254605	0.648	0.482	1.52589e-13
CRLF3	1.82271e-17	-0.476279	0.488	0.545	2.54687e-13
SELL	2.68456e-17	-0.554184	0.645	0.651	3.75113e-13
CD55	4.47007e-17	-0.498872	0.433	0.509	6.24604e-13
H2-DMA	4.55562e-17	-0.2873	0.842	0.829	6.36556e-13
H2-DMB2	6.35369e-17	-0.263552	0.959	0.944	8.87801e-13
RABAC1	1.8133e-16	-0.328936	0.791	0.79	2.53372e-12
MALAT1	2.89002e-16	-0.277164	0.987	0.977	4.03822e-12
GM8369	4.71899e-16	-0.487651	0.47	0.53	6.59385e-12
SAMHD1	6.93656e-16	-0.441972	0.597	0.629	9.69245e-12
CD52	6.9999e-16	0.2503	0.998	0.985	9.78096e-12
DNAJC7	2.52576e-15	-0.351317	0.83	0.787	3.52924e-11
COX7A2L	4.0928e-15	-0.283052	0.798	0.795	5.71886e-11
RBM39	1.94945e-14	-0.265327	0.95	0.92	2.72396e-10
DOK3	2.00293e-14	-0.38604	0.509	0.552	2.79869e-10
CD19	2.22227e-14	-0.279558	0.837	0.816	3.10518e-10
IRF2	2.33058e-14	-0.420089	0.536	0.573	3.25651e-10
PDE4B	4.31747e-14	-0.452761	0.501	0.542	6.0328e-10
TRIM34A	5.96728e-14	-0.423736	0.244	0.329	8.33808e-10
PAIP2	5.97339e-14	-0.383228	0.526	0.559	8.34662e-10
FOXP1	6.96402e-14	-0.287239	0.893	0.865	9.73082e-10
TSPO	7.4401e-14	-0.321176	0.636	0.657	1.03961e-09
CD24A	1.72915e-13	0.317021	0.879	0.771	2.41615e-09
HEXB	2.19007e-13	-0.425709	0.325	0.393	3.06018e-09
BLK	2.41086e-13	-0.270016	0.831	0.791	3.3687e-09
RNASE6	9.0865e-13	-0.349039	0.493	0.536	1.26966e-08
SH3GLB1	9.31576e-13	-0.274743	0.715	0.711	1.30169e-08
FLI1	1.24848e-12	-0.423856	0.445	0.489	1.7445e-08
BTG2	1.25915e-12	-0.439339	0.459	0.499	1.75941e-08
H2-Q4	2.35853e-12	-0.379613	0.42	0.477	3.29557e-08
FCMR	2.37945e-12	-0.294385	0.752	0.774	3.32481e-08
TMEM50A	2.47195e-12	-0.30708	0.691	0.682	3.45406e-08
CYP4F18	2.91963e-12	-0.395722	0.526	0.562	4.07959e-08
ID3	3.10133e-12	-0.484051	0.288	0.368	4.33349e-08
CST3	3.31445e-12	-0.342822	0.619	0.635	4.63128e-08
KMT2E	4.40894e-12	-0.309588	0.75	0.734	6.16062e-08
KLHL24	1.1083e-11	-0.412926	0.268	0.338	1.54863e-07
GPR18	2.29861e-11	-0.409444	0.405	0.458	3.21185e-07
SMPDL3A	3.94931e-11	-0.31627	0.211	0.289	5.51837e-07
FCHSD2	4.15248e-11	-0.480799	0.313	0.371	5.80226e-07
GM45552	4.38808e-11	-0.414098	0.256	0.329	6.13146e-07
SUSD3	4.39019e-11	-0.343035	0.355	0.419	6.13442e-07
TBC1D10C	4.41094e-11	-0.309182	0.642	0.643	6.16341e-07
ADD3	8.5725e-11	-0.385132	0.517	0.545	1.19784e-06
APOE	1.05304e-10	-0.566762	0.225	0.306	1.47141e-06
S1PR4	1.34461e-10	-0.376794	0.405	0.453	1.87882e-06
TMEM234	1.98288e-10	-0.30514	0.597	0.597	2.77067e-06
CCNI	2.61484e-10	-0.323299	0.367	0.423	3.65372e-06
PBXIP1	3.29094e-10	-0.383201	0.247	0.312	4.59843e-06
FCER2A	9.49582e-10	-0.597849	0.209	0.277	1.32685e-05
JUNB	1.16633e-09	-0.341809	0.718	0.696	1.62971e-05
FOXO1	1.21873e-09	-0.402969	0.319	0.376	1.70293e-05
AB124611	1.37331e-09	-0.336937	0.519	0.538	1.91893e-05
EVL	2.93194e-09	-0.369391	0.267	0.325	4.09679e-05
SELPLG	3.07414e-09	-0.300149	0.311	0.374	4.2955e-05
SUPT4A	5.33545e-09	-0.294894	0.624	0.613	7.45522e-05
IER5	7.76964e-09	-0.311778	0.789	0.764	0.000108565
RILPL2	7.88175e-09	0.274639	0.532	0.42	0.000110132
ZFP36L1	7.97069e-09	-0.282109	0.711	0.7	0.000111375
AI467606	8.16229e-09	-0.337729	0.496	0.527	0.000114052
TRP53I11	1.28345e-08	-0.337042	0.471	0.51	0.000179337
SAT1	1.30271e-08	-0.341195	0.485	0.503	0.000182027
SNX5	1.38749e-08	-0.277826	0.725	0.701	0.000193874
RP9	1.52948e-08	-0.255952	0.69	0.667	0.000213714
RHOH	1.65603e-08	-0.407201	0.352	0.393	0.000231397
STK24	1.89013e-08	-0.28216	0.653	0.63	0.000264108
PGLYRP1	1.92688e-08	-0.342674	0.413	0.457	0.000269243
SMAP2	3.17784e-08	-0.345023	0.499	0.511	0.00044404
TMEM163	3.64858e-08	-0.314365	0.302	0.354	0.000509816
RASA3	6.17602e-08	-0.288262	0.531	0.544	0.000862975
SLC50A1	6.35727e-08	-0.306698	0.539	0.548	0.000888302
STK17B	7.4466e-08	-0.372632	0.586	0.584	0.00104051
H2-T22	7.8385e-08	-0.303138	0.544	0.544	0.00109527
TRAF5	8.60469e-08	-0.332045	0.2	0.256	0.00120233
GM26740	1.00296e-07	-0.353997	0.358	0.398	0.00140143
CYTIP	1.50715e-07	-0.315852	0.704	0.692	0.00210595
ACP5	1.53764e-07	-0.252033	0.621	0.625	0.00214855
MEF2C	2.18798e-07	-0.362751	0.681	0.647	0.00305726
RNF167	4.27022e-07	-0.341113	0.365	0.399	0.00596678
MAF1	8.16858e-07	-0.285651	0.59	0.576	0.011414
ARHGEF3	9.42898e-07	-0.337181	0.295	0.335	0.0131751
RIPOR2	9.58191e-07	-0.280108	0.532	0.541	0.0133888
GIMAP7	1.73355e-06	-0.294938	0.512	0.524	0.0242229
TCF3	1.89159e-06	-0.268742	0.589	0.583	0.0264312
ARHGAP15	2.16716e-06	-0.303302	0.505	0.514	0.0302818
ARID4A	2.47182e-06	-0.278612	0.206	0.256	0.0345388
4930523C07RIK	2.49268e-06	-0.256927	0.751	0.727	0.0348303
PXK	2.52749e-06	-0.378538	0.362	0.39	0.0353167
GABARAPL2	2.61638e-06	-0.266162	0.584	0.559	0.0365587
CDKN1B	2.84954e-06	-0.281513	0.21	0.257	0.0398166
CDKN2D	3.07361e-06	-0.306733	0.217	0.261	0.0429475
CLEC2I	4.25995e-06	-0.305274	0.341	0.382	0.0595243
IFI209	5.19648e-06	-0.329924	0.275	0.317	0.0726104
RDH12	5.37415e-06	-0.257425	0.275	0.32	0.0750929
IRF8	5.81067e-06	-0.300315	0.482	0.497	0.0811925
PTK2B	6.32504e-06	-0.324243	0.216	0.26	0.0883798
CAT	7.19439e-06	-0.285166	0.332	0.366	0.100527
TAX1BP1	8.64366e-06	-0.310539	0.495	0.488	0.120778
BLVRB	9.23755e-06	-0.300239	0.248	0.291	0.129076
ST6GAL1	1.02274e-05	-0.304142	0.376	0.403	0.142908
CD69	1.52828e-05	-0.472424	0.393	0.407	0.213547
WBP2	1.62657e-05	-0.284278	0.323	0.349	0.22728
RCSD1	2.03678e-05	-0.253188	0.596	0.569	0.284599
IER2	2.91132e-05	-0.297087	0.623	0.603	0.406799
FOS	3.10044e-05	-0.396586	0.566	0.564	0.433225
CTSO	3.39428e-05	-0.276498	0.464	0.464	0.474283
2023-03-01	4.47605e-05	-0.267674	0.321	0.355	0.625439
H2-M3	5.2214e-05	-0.26872	0.219	0.257	0.729587
NRM	5.33603e-05	-0.284546	0.417	0.434	0.745603
GPCPD1	0.000126512	-0.251163	0.429	0.44	1
DGKD	0.000129551	-0.272	0.38	0.396	1
CHCHD10	0.000142834	-0.421456	0.27	0.294	1
CBX7	0.00015207	-0.26197	0.265	0.295	1
H2-T23	0.000154814	-0.265646	0.461	0.459	1
CYTH1	0.000186566	-0.296721	0.3	0.325	1
SLFN2	0.000206943	-0.327902	0.617	0.592	1
UBALD2	0.000289946	-0.263286	0.275	0.3	1
SERPINB1A	0.000291228	-0.349587	0.292	0.317	1
HVCN1	0.000401929	-0.256972	0.496	0.507	1
MACF1	0.000508337	-0.257963	0.617	0.583	1
IFNGR1	0.000975122	-0.287281	0.342	0.349	1
TNFAIP8L2	0.000982609	-0.252095	0.368	0.38	1
RCHY1	0.000990109	-0.253783	0.316	0.333	1
H2-Q6	0.00120984	-0.269108	0.474	0.46	1
CSNK1G3	0.00138269	-0.253115	0.274	0.291	1
HHEX	0.00146554	-0.299888	0.37	0.376	1
RABEP2	0.00245547	-0.252238	0.345	0.35	1
RBM38	0.00359317	-0.287206	0.469	0.451	1
ARID4B	0.00494826	-0.254925	0.372	0.369	1
BMYC	0.00554888	-0.274082	0.305	0.314	1
FILIP1L	0.0253168	-0.250185	0.321	0.32	1
JUN	0.0276201	-0.326169	0.431	0.42	1
DUSP1	0.338502	-0.265545	0.277	0.269	1

## Sheet: Figure_5A
Left Panel	IGHV6-3	IGHV6-3	IGHV6-3	IGHV6-3	IGHV7-3	IGHV7-3	IGHV7-3	IGHV7-3	IGHV1-53	IGHV1-53	IGHV1-53	IGHV1-53	IGHV9-3	IGHV9-3	IGHV9-3	IGHV9-3	HGAC39	HGAC39	HGAC39	HGAC39	HGAC78	HGAC78	HGAC78	HGAC78	Rag1-/- MD4	Rag1-/- MD4	Rag1-/- MD4	Rag1-/- MD4
a-Env	2.45345	2.43745	2.61565	2.43675	0.0073	-0.0131	0.0152	0.0321	-0.0013	-0.0098	-0.0385	-0.0316	0.01285	-0.01255	-0.01365	-0.02355	1.2991	1.2504	1.448	1.3687	0.25035	0.24375	0.21905	0.20845	0.02395	0.00865	0.00255	0.00205
Ordinary one-way ANOVA multiple comparisons
Number of families	1
Number of comparisons per family	6
Alpha	0.05
≈†√≠d√°k's multiple comparisons test	Mean Diff.	95.00% CI of diff.	Below threshold?	Summary	Adjusted P Value	G-?
Rag1-/- MD4 vs. IGHV6-3	-2.477	-2.576 to -2.377	Yes	****	<0.0001	A	IGHV6-3
Rag1-/- MD4 vs. IGHV7-3	-0.001075	-0.1003 to 0.09811	No	ns	>0.9999	B	IGHV7-3
Rag1-/- MD4 vs. IGHV1-53	0.0296	-0.06959 to 0.1288	No	ns	0.9515	C	IGHV1-53
Rag1-/- MD4 vs. IGHV9-3	0.01853	-0.08066 to 0.1177	No	ns	0.9955	D	IGHV9-3
Rag1-/- MD4 vs. HGAC39	-1.332	-1.431 to -1.233	Yes	****	<0.0001	E	HGAC39
Rag1-/- MD4 vs. HGAC78	-0.2211	-0.3203 to -0.1219	Yes	****	<0.0001	F	HGAC78
Test details	Mean 1	Mean 2	Mean Diff.	SE of diff.	n1	n2	t	DF
Rag1-/- MD4 vs. IGHV6-3	0.0093	2.486	-2.477	0.03417	4	4	72.48	21
Rag1-/- MD4 vs. IGHV7-3	0.0093	0.01038	-0.001075	0.03417	4	4	0.03146	21
Rag1-/- MD4 vs. IGHV1-53	0.0093	-0.0203	0.0296	0.03417	4	4	0.8663	21
Rag1-/- MD4 vs. IGHV9-3	0.0093	-0.009225	0.01853	0.03417	4	4	0.5421	21
Rag1-/- MD4 vs. HGAC39	0.0093	1.342	-1.332	0.03417	4	4	38.99	21
Rag1-/- MD4 vs. HGAC78	0.0093	0.2304	-0.2211	0.03417	4	4	6.471	21
Right Panel	IGHV6-3	IGHV6-3	IGHV6-3	IGHV6-3	IGHV7-3	IGHV7-3	IGHV7-3	IGHV7-3	IGHV1-53	IGHV1-53	IGHV1-53	IGHV1-53	IGHV9-3	IGHV9-3	IGHV9-3	IGHV9-3	HGAC39	HGAC39	HGAC39	HGAC39	HGAC78	HGAC78	HGAC78	HGAC78	Rag1-/- MD4	Rag1-/- MD4	Rag1-/- MD4	Rag1-/- MD4
a-Glycogag	1.52125	1.38375	1.55065	1.56985	0.1616	0.191	0.1148	0.1333	0.1953	0.2312	0.2335	0.2377	0.09645	0.09405	0.08985	0.11325	0.2158	0.2079	0.2205	0.2092	0.26005	0.25875	0.23915	0.24405	0.00685	0.00155	0.00155	0.01045
Ordinary one-way ANOVA multiple comparisons
Number of families	1
Number of comparisons per family	6
Alpha	0.05
≈†√≠d√°k's multiple comparisons test	Mean Diff.	95.00% CI of diff.	Below threshold?	Summary	Adjusted P Value	G-?
Rag1-/- MD4 vs. IGHV6-3	-1.501	-1.574 to -1.428	Yes	****	<0.0001	A	IGHV6-3
Rag1-/- MD4 vs. IGHV7-3	-0.1451	-0.2180 to -0.07211	Yes	****	<0.0001	B	IGHV7-3
Rag1-/- MD4 vs. IGHV1-53	-0.2193	-0.2923 to -0.1464	Yes	****	<0.0001	C	IGHV1-53
Rag1-/- MD4 vs. IGHV9-3	-0.0933	-0.1663 to -0.02033	Yes	**	0.0077	D	IGHV9-3
Rag1-/- MD4 vs. HGAC39	-0.2083	-0.2812 to -0.1353	Yes	****	<0.0001	E	HGAC39
Rag1-/- MD4 vs. HGAC78	-0.2454	-0.3184 to -0.1724	Yes	****	<0.0001	F	HGAC78
Test details	Mean 1	Mean 2	Mean Diff.	SE of diff.	n1	n2	t	DF
Rag1-/- MD4 vs. IGHV6-3	0.0051	1.506	-1.501	0.02514	4	4	59.72	21
Rag1-/- MD4 vs. IGHV7-3	0.0051	0.1502	-0.1451	0.02514	4	4	5.771	21
Rag1-/- MD4 vs. IGHV1-53	0.0051	0.2244	-0.2193	0.02514	4	4	8.725	21
Rag1-/- MD4 vs. IGHV9-3	0.0051	0.0984	-0.0933	0.02514	4	4	3.712	21
Rag1-/- MD4 vs. HGAC39	0.0051	0.2134	-0.2083	0.02514	4	4	8.284	21
Rag1-/- MD4 vs. HGAC78	0.0051	0.2505	-0.2454	0.02514	4	4	9.762	21

## Sheet: Figure_5B
	ERV	ERV	ERV	ERV	VLP	VLP	VLP	VLP
1 Œºg/mL	0.125425	0.088075	0.102275	0.104625	0.010075	-0.014475	0.020225	0.007375
3 Œºg/mL	0.178225	0.150975	0.193275	0.204775	-0.015825	-0.013025	0.021775	0.001675
5 Œºg/mL	0.2801	0.24345	0.25255	0.2475	0.0368	0.0496	0.0108	-0.0078
Two-way ANOVA	Ordinary
Alpha	0.05
Source of Variation	% of total variation	P value	P value summary	Significant?
Interaction	7.969	<0.0001	****	Yes
Row Factor	12.25	<0.0001	****	Yes
Column Factor	76.89	<0.0001	****	Yes
ANOVA table	SS	DF	MS	F (DFn, DFd)	P value
Interaction	0.0184	2	0.009198	F (2, 18) = 24.79	P<0.0001
Row Factor	0.02827	2	0.01414	F (2, 18) = 38.09	P<0.0001
Column Factor	0.1775	1	0.1775	F (1, 18) = 478.4	P<0.0001
Residual	0.00668	18	0.0003711
Difference between column means
Mean of ERV	0.1809
Mean of VLP	0.008933
Difference between means	0.172
SE of difference	0.007864
95% CI of difference	0.1555 to 0.1885
Data summary
Number of columns (Column Factor)	2
Number of rows (Row Factor)	3
Number of values	24

## Sheet: Figure_5C
Concentration (mM)	GlcNAc	GlcNAc	GlcNAc	Mannose	Mannose	Mannose
0	1.38455	1.36165	1.37985
25	0.1301	0.1425	0.13675	1.34885	1.37085	1.31265
50	0.1123	0.1092	0.1138	1.43585	1.381	1.25265
100	0.0842	0.0963	0.08925	1.40335	1.3942	1.30495
200	0.0883	0.0869	0.0839	1.3516	1.3274	1.27715
Paired t test
Column B	Mannose
vs.	vs.
Column A	GlcNAc
Paired t test
P value	<0.0001
P value summary	****
Significantly different (P < 0.05)?	Yes
One- or two-tailed P value?	Two-tailed
t, df	t=85.31, df=3
Number of pairs	4
How big is the difference?
Mean of differences (B - A)	1.241
SD of differences	0.02908
SEM of differences	0.01454
95% confidence interval	1.194 to 1.287
R squared (partial eta squared)	0.9996
How effective was the pairing?
Correlation coefficient (r)	0.1325
P value (one tailed)	0.4337
P value summary	ns
Was the pairing significantly effective?	No

## Sheet: Figure_5E
Left Panel	Mock	no serum	83A25	IGHV6-3 mAb	HGAC78
% infection_1	0.011	19.9	1.62	17.7	10.9
% infection_2	0.00631	13.4	1.65	21.6	17
% infection_3	0.00665	12.1	1.45	16.8	19.2
Ordinart one-way ANOVA multiple comparisons
Number of families	1
Number of comparisons per family	4
Alpha	0.05
Dunnett's multiple comparisons test	Mean Diff.	95.00% CI of diff.	Below threshold?	Summary	Adjusted P Value	B-?
no serum vs. Mock	15.13	8.246 to 22.00	Yes	***	0.0003	A	Mock
no serum vs. 83A25	13.56	6.681 to 20.44	Yes	***	0.0007	C	83A25
no serum vs. IGHV6-3 mAb	-3.567	-10.45 to 3.312	No	ns	0.4154	E	IGHV6-3 mAb
no serum vs. HGAC78	-0.5667	-7.446 to 6.312	No	ns	0.9974	G	HGAC78
Test details	Mean 1	Mean 2	Mean Diff.	SE of diff.	n1	n2	q	DF
no serum vs. Mock	15.13	0.007987	15.13	2.38	3	3	6.356	10
no serum vs. 83A25	15.13	1.573	13.56	2.38	3	3	5.698	10
no serum vs. IGHV6-3 mAb	15.13	18.7	-3.567	2.38	3	3	1.499	10
no serum vs. HGAC78	15.13	15.7	-0.5667	2.38	3	3	0.2381	10
Right Panel	Mock	83A25	Serum	IGHV6-3 mAb	HGAC78
% infection_1	0.011	1.17	2.95	2.37	0.7
% infection_2	0.00631	0.92	2.65	2.42	1.29
% infection_3	0.00665	1	2.93	2.14	0.63
Ordinart one-way ANOVA multiple comparisons
Number of families	1
Number of comparisons per family	4
Alpha	0.05
≈†√≠d√°k's multiple comparisons test	Mean Diff.	95.00% CI of diff.	Below threshold?	Summary	Adjusted P Value	D-?
Serum vs. Mock	2.835	2.343 to 3.327	Yes	****	<0.0001	A	Mock
Serum vs. 83A25	1.813	1.321 to 2.305	Yes	****	<0.0001	C	83A25
Serum vs. IGHV6-3 mAb/serum	0.5333	0.04128 to 1.025	Yes	*	0.0327	F	IGHV6-3 mAb/serum
Serum vs. HGAC78/serum	1.97	1.478 to 2.462	Yes	****	<0.0001	H	HGAC78/serum
Test details	Mean 1	Mean 2	Mean Diff.	SE of diff.	n1	n2	t	DF
Serum vs. Mock	2.843	0.007987	2.835	0.1626	3	3	17.44	10
Serum vs. 83A25	2.843	1.03	1.813	0.1626	3	3	11.16	10
Serum vs. IGHV6-3 mAb/serum	2.843	2.31	0.5333	0.1626	3	3	3.281	10
Serum vs. HGAC78/serum	2.843	0.8733	1.97	0.1626	3	3	12.12	10

## Sheet: Figure_6A
	Control	Control	Control	R848	R848	R848	LPS	LPS	LPS	CpG	CpG	CpG
Day 0	0.1489	0.1187	0.2129	0.1655	0.2464	0.16335	0.15445	0.12245	0.1379	0.1382	0.20575	0.1714
Day 1	0.1318	0.0931	0.1574	0.17515	0.2589	0.17005	0.1481	0.13255	0.1529	0.1092	0.18015	0.1677
Day 2	0.126	0.1083	0.1319	0.33115	0.44835	0.3414	0.19775	0.1727	0.2402	0.1212	0.20795	0.1939
Day 3	0.128	0.1074	0.1191	0.31885	0.4075	0.3122	0.3828	0.2896	0.4291	0.19255	0.22595	0.2594
Day 4	0.1196	0.0998	0.1089	0.20935	0.29825	0.2297	0.354	0.29705	0.4112	0.18815	0.20915	0.2341
Day 5	0.1244	0.0966	0.098	0.17315	0.24535	0.1773	0.2753	0.2549	0.3282	0.16655	0.2034	0.2121
Day 6	0.1415	0.1051	0.1374	0.15975	0.2543	0.15225	0.2319	0.1894	0.26135	0.1552	0.1983	0.19745
2way ANOVA multiple comparisons
Within each row, compare columns (simple effects within rows)
Number of families	7
Number of comparisons per family	3
Alpha	0.05
Dunnett's multiple comparisons test	Mean Diff.	95.00% CI of diff.	Below threshold?	Summary	Adjusted P Value
Day 0
Control vs. R848	-0.0316	-0.1092 to 0.04597	No	ns	0.6388
Control vs. LPS	0.02188	-0.05569 to 0.09945	No	ns	0.8359
Control vs. CpG	-0.01163	-0.08920 to 0.06594	No	ns	0.9688
Day 1
Control vs. R848	-0.07395	-0.1515 to 0.003619	No	ns	0.065
Control vs. LPS	-0.0171	-0.09467 to 0.06047	No	ns	0.9113
Control vs. CpG	-0.02493	-0.1025 to 0.05264	No	ns	0.7784
Day 2
Control vs. R848	-0.2516	-0.3292 to -0.1740	Yes	****	<0.0001
Control vs. LPS	-0.0815	-0.1591 to -0.003931	Yes	*	0.0372
Control vs. CpG	-0.0523	-0.1299 to 0.02527	No	ns	0.2537
Day 3
Control vs. R848	-0.228	-0.3056 to -0.1505	Yes	****	<0.0001
Control vs. LPS	-0.249	-0.3266 to -0.1714	Yes	****	<0.0001
Control vs. CpG	-0.1078	-0.1854 to -0.03025	Yes	**	0.004
Day 4
Control vs. R848	-0.1363	-0.2139 to -0.05876	Yes	***	0.0003
Control vs. LPS	-0.2447	-0.3222 to -0.1671	Yes	****	<0.0001
Control vs. CpG	-0.101	-0.1786 to -0.02346	Yes	**	0.0074
Day 5
Control vs. R848	-0.09227	-0.1698 to -0.01470	Yes	*	0.0158
Control vs. LPS	-0.1798	-0.2574 to -0.1022	Yes	****	<0.0001
Control vs. CpG	-0.08768	-0.1653 to -0.01011	Yes	*	0.0229
Day 6
Control vs. R848	-0.06077	-0.1383 to 0.01680	No	ns	0.1556
Control vs. LPS	-0.09955	-0.1771 to -0.02198	Yes	**	0.0085
Control vs. CpG	-0.05565	-0.1332 to 0.02192	No	ns	0.2106
Test details	Mean 1	Mean 2	Mean Diff.	SE of diff.	N1	N2	q	DF
Day 0
Control vs. R848	0.1602	0.1918	-0.0316	0.03213	3	3	0.9836	56
Control vs. LPS	0.1602	0.1383	0.02188	0.03213	3	3	0.6812	56
Control vs. CpG	0.1602	0.1718	-0.01163	0.03213	3	3	0.3621	56
Day 1
Control vs. R848	0.1274	0.2014	-0.07395	0.03213	3	3	2.302	56
Control vs. LPS	0.1274	0.1445	-0.0171	0.03213	3	3	0.5323	56
Control vs. CpG	0.1274	0.1524	-0.02493	0.03213	3	3	0.7761	56
Day 2
Control vs. R848	0.1221	0.3736	-0.2516	0.03213	3	3	7.831	56
Control vs. LPS	0.1221	0.2036	-0.0815	0.03213	3	3	2.537	56
Control vs. CpG	0.1221	0.1744	-0.0523	0.03213	3	3	1.628	56
Day 3
Control vs. R848	0.1182	0.3462	-0.228	0.03213	3	3	7.098	56
Control vs. LPS	0.1182	0.3672	-0.249	0.03213	3	3	7.751	56
Control vs. CpG	0.1182	0.226	-0.1078	0.03213	3	3	3.356	56
Day 4
Control vs. R848	0.1094	0.2458	-0.1363	0.03213	3	3	4.244	56
Control vs. LPS	0.1094	0.3541	-0.2447	0.03213	3	3	7.615	56
Control vs. CpG	0.1094	0.2105	-0.101	0.03213	3	3	3.145	56
Day 5
Control vs. R848	0.1063	0.1986	-0.09227	0.03213	3	3	2.872	56
Control vs. LPS	0.1063	0.2861	-0.1798	0.03213	3	3	5.597	56
Control vs. CpG	0.1063	0.194	-0.08768	0.03213	3	3	2.729	56
Day 6
Control vs. R848	0.128	0.1888	-0.06077	0.03213	3	3	1.892	56
Control vs. LPS	0.128	0.2276	-0.09955	0.03213	3	3	3.099	56
Control vs. CpG	0.128	0.1837	-0.05565	0.03213	3	3	1.732	56

[truncated: 20 more sheets: Figure_6B, Figure_6C, Figure_6D, Figure_7A, Figure_7B, Figure_7C, Figure_7D, Figure_S1A, Figure_S1B, Figure_S3B, Figure_S6A, Figure_S6C, Figure_S7A, Figure_S7B, Figure_S7C, Figure_S8A, Figure_S8B, Figure_S8C, Figure_S8D, Figure_S8E]
